# Supplementary material for: Evaluating Ecological Quality Under Dredging Disturbance Using Multiple Macrobenthic Indices in Shellfish Farming Areas of Gamak Bay, South Korea
Source: Biology (Basel). 2026 Apr 24;15(9):671. doi: 10.3390/biology15090671 (PMC13162846; doi:10.3390/biology15090671)
Supplement: Supplementary file 1 [file biology-15-00671-s001.zip › Table S2.xlsx]

## Sheet: 2305
Table S2. Macrobenthic species list in Gamak Bay
	CODE	SPECIES	EG	G1-05	G2-05	G3-05	G4-05	G5-05	G6-05	G7-05	G8-05	G9-05	G10-05	G11-05	G12-05
Mollusca	MBi	Arca patriarchalis	1							1
	MBi	Leukoma jedoensis	2	1
	MBi	Macoma incongrua	2						1						1
	MBi	Moerella hilaris	1			1		1
	MBi	Paratapes undulatus	1		1				3	2	4
Annelida	APol	Amphicteis gunneri	3		1
	APol	Aricidea spp.	3	1		1		1		3				1
	APol	Boccardia polybranchia	4			1				1	2		1		1
	APol	Diopatra sugokai	2										1
	APol	Eunice indica	2									1
	APol	Glycera nicobarica	2	3	4		2	5		3	1
	APol	Goniada japonica	2								1
	APol	Halosydna brevisetosa	2			2		1		1			1
	APol	Hediste japonica	3		1		4	2	1		1	3		1
	APol	Heteromastus filiformis	4	1	1		1		1		2	1		1
	APol	Loimia medusa	3					1				1
	APol	Nephtys polybranchia	2					1		1	2		2
	APol	Paralacydonia paradoxa	2	1				1		1
	APol	Pista cristata	1				1
	APol	Polydora sp.	4			1
	APol	Scoloplos armiger	3		1							1
	APol	Tharyx sp.	4		1		1			1	2
	APol	Thelepus sp.	3		1					1
	APol	Travisia pupa	1										1		1
Arthropoda	CCi	Balanus trigonus	1	1
	CCi	Fistulobalanus albicostatus	1	1
	CDM	Lysmata vittata	2					1
Echinodermata	EHo	Protankyra bidentata	2											1
	EOp	Amphioplus japonicus	2					1	1			1		1
Others	Cho	Styela clava	2									1
	Nem	Lineus sp.	2												1

## Sheet: 2308
	CODE	SPECIES	EG	G1-08	G2-08	G3-08	G4-08	G5-08	G6-08	G7-08	G8-08	G9-08	G10-08	G11-08	G12-08
Mollusca	MBi	Arcuatula senhousia	3			2				6	4			1
	MBi	Leukoma jedoensis	2		1
	MBi	Paratapes undulatus	1				3		2		1
	MBi	Ruditapes philippinarum	3						1					1
Annelida	APol	Amage auricula	1							1		1
	APol	Amphicteis gunneri	3					1				1	1		1
	APol	Aricidea spp.	3						1				1		1
	APol	Boccardia polybranchia	4				1			1
	APol	Capitella capitata	5												1
	APol	Chone infundibuliformis	2									1
	APol	Glycera nicobarica	2	1	1	1		6		1	2		1
	APol	Hediste japonica	3				1				1
	APol	Heteromastus filiformis	4						2	3	1				1
	APol	Lumbrineris longifolia	2			1		1							1
	APol	Magelona japonica	1			1			2				1	1
	APol	Maldanidae sp.	3						2	1			1	1
	APol	Micropodarke dubia	3							1		1		1
	APol	Paralacydonia paradoxa	2								1
	APol	Terebellides stroemii	2											1	1
	APol	Tharyx sp.	4		1		1	1			1			1
	APol	Travisia pupa	1									1
Arthropoda	CAm	Monocorophium	1	1		2						2	1
Echinodermata	EHo	Protankyra bidentata	2							1
	EOp	Amphioplus japonicus	2					1
Cho	Nem	Lineus sp.	2	1					2			1	1
